# Supplementary material for: Antibiotic Consumption in Vanuatu before and during the COVID-19 Pandemic, 2018 to 2021: An Interrupted Time Series Analysis
Source: Trop Med Infect Dis. 2022 Dec 27;8(1):23. doi: 10.3390/tropicalmed8010023 (PMC9864063; doi:10.3390/tropicalmed8010023)
Supplement: Supplementary file 1 [file tropicalmed-08-00023-s001.zip]

Archive with 1 entries (1 files):
- tropicalmed-1992003-supplementary.pdf
